# Supplementary material for: Is mobile phone influence the status of pilot or the flight safety?
Source: PLoS One. 2023 Mar 24;18(3):e0283577. doi: 10.1371/journal.pone.0283577 (PMC10038278; doi:10.1371/journal.pone.0283577)
Supplement: S1 File — (XLS) [file pone.0283577.s001.xls]

## Sheet: data
Gender	Age	Flight hours	Position	Whether the mobile phone is used as the main means of entertainment in leisure time	News aggregation apps (such as Toutiao)	Instant messaging apps (such as WeChat)	Short video apps (such as Tiktok)	Reading apps (such as tomato novel)	Online shopping apps (such as taobao)	Watching videos (such as movies, TV dramas, etc.)	Playing mobile games (such as Honor of Kings)	Average length of mobile phone usage on rest days	How long have you kept the above habit of using the mobile phones	Average length of mobile phone usage before sleep	My neck or shoulder aches from using my mobile phone	I always want to blink when I use my mobile phone	Using mobile phone causes my fingers to ache	I always want to rub my eyes when I use my mobile phone	Using mobile phone makes it difficult for me to sleep	When binge-watching dramas or novels, the time spends on mobile phone is often uncontrollable	One second before the flight, I was still using my mobile phone	In the flight phase of the route, I will think about the interesting things in mobile phone	I found that mobile phone usage wasted a lot of time	I sometimes feel sleepy when I work because I spend too much time on mobile phone	In important flight segments such as takeoff and landing, I will think about interesting things in mobile phone	I feel uncomfortable without my mobile phone	No matter what the situation is, as long as the mobile phone is around, I will always pick up and use it	I told myself that I should not use my mobile phone too much in the future	I often forget time because I spend too much time on mobile phone when I have nothing to do in spare time	Total score
1	1	2	0	0	2	-2	-2	-2	-2	-2	-2	1	1	1	2	2	2	2	2	2	2	2	2	2	2	2	2	2	2	36
1	1	1	0	0	-2	-2	-2	-2	-2	3	-2	1	1	1	3	3	3	3	3	3	3	3	3	3	3	3	3	3	3	54
1	1	1	0	0	2	5	6	7	8	9	10	1	1	1	1	1	1	1	1	1	1	1	1	1	1	1	1	1	1	18
1	1	1	0	1	2	-2	-2	-2	-2	-2	-2	1	6	3	1	1	1	1	1	1	1	1	1	1	1	1	1	1	1	18
1	1	1	0	0	2	-2	-2	-2	-2	-2	-2	1	1	4	1	1	2	1	1	1	2	2	2	1	2	1	2	1	2	26
1	1	1	0	1	2	-2	-2	-2	-2	-2	-2	2	6	1	1	1	1	1	1	1	1	1	1	1	1	1	1	1	1	18
1	3	6	0	1	-2	4	-2	7	6	3	-2	3	6	1	3	2	3	3	2	3	3	2	2	1	2	3	4	5	2	49
1	3	6	0	0	2	4	5	-2	-2	-2	-2	3	1	2	1	1	1	1	1	1	1	1	1	1	1	1	1	1	1	18
1	3	6	1	0	6	2	-2	-2	8	5	-2	3	1	2	1	1	1	1	1	3	1	1	2	1	1	3	2	2	3	29
1	3	5	1	0	-2	3	-2	-2	-2	-2	-2	3	3	3	2	1	2	1	1	2	2	2	2	2	2	1	2	2	1	31
1	3	5	1	0	-2	3	4	-2	-2	-2	-2	3	6	4	1	1	1	1	1	1	1	2	1	3	2	1	1	1	1	23
1	3	5	1	0	3	-2	-2	-2	-2	-2	-2	3	2	4	2	2	2	2	2	2	1	1	1	1	1	1	2	2	1	27
1	3	5	1	0	-2	1	2	-2	-2	3	4	4	4	1	1	1	1	1	1	1	1	1	1	1	1	1	1	1	1	18
1	3	4	0	0	2	4	5	-2	-2	-2	-2	4	4	1	1	1	1	1	1	1	1	1	1	1	1	1	1	1	1	18
1	3	5	1	0	-2	2	3	-2	5	4	-2	4	5	1	2	2	2	2	2	2	2	2	2	2	2	2	2	2	2	35
1	3	5	1	1	2	-2	-2	-2	-2	-2	-2	5	6	1	1	1	1	1	1	1	1	2	1	1	1	1	1	1	1	19
1	3	5	1	1	4	6	7	11	10	2	8	5	5	1	3	2	2	4	2	3	1	1	5	2	1	4	1	5	5	49
1	3	5	1	1	2	-2	-2	-2	-2	-2	-2	5	6	1	3	3	3	3	3	3	3	3	3	3	3	3	3	3	3	54
1	3	5	0	1	2	1	3	-2	-2	-2	-2	5	5	2	1	1	1	1	1	1	1	2	2	3	2	3	3	4	2	32
1	3	4	0	1	-2	1	2	-2	-2	3	-2	5	6	2	4	4	4	4	4	4	4	4	4	4	4	4	4	4	4	72
1	3	5	0	1	-2	4	-2	-2	-2	3	-2	5	2	3	2	2	2	3	2	1	1	1	3	1	1	1	2	3	1	31
1	3	5	0	1	6	2	3	-2	4	7	-2	5	3	3	3	3	2	3	3	2	2	2	3	2	2	1	2	3	2	43
1	3	6	0	0	-2	4	-2	-2	6	-2	-2	5	1	4	3	3	3	3	3	3	3	3	3	3	3	3	3	3	3	53
1	1	6	0	1	-2	2	-2	-2	-2	3	-2	5	6	5	3	3	3	3	3	3	3	3	3	3	3	3	3	3	3	54
1	3	5	0	1	-2	2	3	-2	-2	-2	-2	6	5	2	2	2	4	3	2	3	3	3	3	3	3	3	3	3	3	51
1	3	5	0	1	6	1	3	7	8	9	10	6	5	2	3	2	3	3	3	1	2	2	2	2	2	3	2	3	3	46
1	1	1	0	0	2	5	6	-2	7	8	9	6	2	2	2	2	2	2	3	3	1	1	3	1	1	2	2	2	1	34
1	3	4	0	1	-2	-2	4	-2	-2	-2	-2	7	5	2	2	1	4	1	3	4	3	3	4	3	2	2	3	4	4	52
1	3	5	1	1	4	1	-2	-2	-2	5	-2	7	3	3	1	1	2	1	3	1	1	1	3	1	1	3	1	3	1	29
1	3	6	0	1	-2	3	-2	-2	6	4	5	7	6	3	3	3	3	3	3	3	3	3	3	3	3	3	3	3	3	54
1	3	5	1	1	-2	2	3	-2	4	-2	5	7	6	5	1	1	1	1	1	1	1	1	1	1	1	3	1	1	1	23
1	3	5	1	1	-2	1	3	4	-2	-2	-2	8	3	1	3	3	4	3	2	3	2	2	4	3	2	3	3	4	2	52
1	1	1	0	1	-2	2	1	-2	-2	4	5	8	6	2	1	1	1	1	4	1	1	1	1	1	1	1	1	1	1	24
1	4	6	1	1	2	-2	-2	-2	-2	-2	-2	9	4	1	3	3	3	3	3	3	3	3	3	3	3	3	3	3	3	54
1	4	6	1	1	-2	1	-2	-2	-2	-2	3	9	3	2	2	1	1	2	1	2	3	2	3	2	2	2	3	2	2	39
1	4	5	1	1	-2	3	4	-2	-2	6	5	9	6	3	3	3	3	3	3	3	3	3	3	3	3	3	3	3	3	54
1	4	6	1	1	-2	2	-2	-2	-2	3	-2	9	6	3	1	1	1	1	1	1	1	1	1	1	1	4	2	1	1	24
1	4	6	1	1	-2	1	-2	-2	3	2	-2	9	6	3	2	2	2	2	2	2	2	2	2	2	2	2	2	2	2	36
1	1	1	0	1	3	1	-2	-2	-2	-2	7	9	6	5	3	3	3	3	3	3	3	3	3	3	3	3	3	3	3	54
1	5	6	1	0	2	-2	-2	-2	-2	-2	-2	1	1	1	2	2	2	2	2	2	2	2	2	2	2	2	2	2	2	36
1	6	6	1	0	-2	-2	-2	-2	-2	3	-2	1	1	1	3	3	3	3	3	3	3	3	3	3	3	3	3	3	3	54
1	4	6	1	0	2	5	6	7	8	9	10	1	1	1	1	1	1	1	1	1	1	1	1	1	1	1	1	1	1	18
1	5	6	1	1	2	-2	-2	-2	-2	-2	-2	1	6	3	1	1	1	1	1	1	1	1	1	1	1	1	1	1	1	18
1	6	6	1	0	2	-2	-2	-2	-2	-2	-2	1	1	4	1	1	2	1	1	1	2	2	2	1	2	1	2	1	2	26
1	6	6	1	1	2	-2	-2	-2	-2	-2	-2	2	6	1	1	1	1	1	1	1	1	1	1	1	1	1	1	1	1	18
1	6	6	1	1	-2	4	-2	7	6	3	-2	3	6	1	3	2	3	3	2	3	3	2	2	1	2	3	4	5	2	49
1	6	6	1	0	2	4	5	-2	-2	-2	-2	3	1	2	1	1	1	1	1	1	1	1	1	1	1	1	1	1	1	18
1	5	6	1	0	6	2	-2	-2	8	5	-2	3	1	2	1	1	1	1	1	3	1	1	2	1	1	3	2	2	3	29
1	5	6	1	1	-2	3	-2	-2	-2	-2	-2	3	3	3	2	1	2	1	1	2	2	2	2	2	2	1	2	2	1	31
1	6	6	1	1	-2	3	4	-2	-2	-2	-2	3	6	4	1	1	1	1	1	1	1	2	1	3	2	1	1	1	1	23
1	5	6	1	0	3	-2	-2	-2	-2	-2	-2	3	2	4	2	2	2	2	2	2	1	1	1	1	1	1	2	2	1	27
1	6	6	1	1	-2	1	2	-2	-2	3	4	4	4	1	1	1	1	1	1	1	1	1	1	1	1	1	1	1	1	18
1	6	6	1	1	2	4	5	-2	-2	-2	-2	4	4	1	1	1	1	1	1	1	1	1	1	1	1	1	1	1	1	18
1	6	6	1	1	-2	2	3	-2	5	4	-2	4	5	1	2	2	2	2	2	2	2	2	2	2	2	2	2	2	2	35
1	3	5	1	1	2	-2	-2	-2	-2	-2	-2	5	6	1	1	1	1	1	1	1	1	1	1	1	1	1	1	1	1	18
1	4	5	1	1	4	6	7	11	10	2	8	5	5	1	3	2	2	4	2	3	1	1	5	2	1	4	1	5	5	49
1	4	6	1	1	2	-2	-2	-2	-2	-2	-2	5	6	1	3	3	3	3	3	3	3	3	3	3	3	3	3	3	3	54
1	4	6	1	1	2	1	3	-2	-2	-2	-2	5	5	2	1	1	1	1	1	1	1	2	2	3	2	3	3	4	2	32
1	4	6	1	1	-2	1	2	-2	-2	3	-2	5	6	2	4	4	4	4	4	4	4	4	4	4	4	4	4	4	4	72
1	4	5	1	1	-2	4	-2	-2	-2	3	-2	5	2	3	2	2	2	3	2	1	1	1	3	1	1	1	2	3	1	31
1	7	6	1	1	6	2	3	-2	4	7	-2	5	3	3	3	3	2	3	3	2	2	2	3	2	2	1	2	3	2	43
1	3	5	1	0	-2	4	-2	-2	6	-2	-2	5	1	4	3	3	3	3	3	3	3	3	3	3	3	3	3	3	3	53
1	3	5	1	1	-2	2	-2	-2	-2	3	-2	5	6	5	3	3	3	3	3	3	3	3	3	3	3	3	3	3	3	54
1	3	6	1	1	-2	2	3	-2	-2	-2	-2	6	5	2	2	2	4	3	2	3	3	3	3	3	3	3	3	3	3	51
1	3	6	0	1	6	1	3	7	8	9	10	6	5	2	3	2	3	3	3	1	2	2	2	2	2	3	2	3	3	46
1	3	6	0	0	2	5	6	-2	7	8	9	6	2	2	2	2	2	2	3	3	1	1	3	1	1	2	2	2	1	34
1	3	5	1	1	-2	-2	4	-2	-2	-2	-2	7	5	2	2	1	4	1	3	4	3	2	4	3	2	2	3	4	4	51
1	3	5	0	1	4	1	-2	-2	-2	5	-2	7	3	3	1	1	2	1	3	1	1	1	3	1	1	3	1	3	1	29
1	3	5	0	1	-2	3	-2	-2	6	4	5	7	6	3	3	3	3	3	3	3	3	3	3	3	3	3	3	3	3	54
1	1	1	0	1	-2	2	3	-2	4	-2	5	7	6	5	1	1	1	1	1	1	1	1	1	1	1	3	1	1	1	23
1	3	5	1	1	-2	1	3	4	-2	-2	-2	8	3	1	3	3	4	3	2	3	2	2	4	3	2	3	3	4	2	52
1	3	6	0	1	-2	2	1	-2	-2	4	5	8	6	2	1	1	1	1	4	1	1	3	1	1	3	1	1	1	1	28
1	3	6	0	1	2	-2	-2	-2	-2	-2	-2	9	4	1	3	3	3	3	3	3	3	3	3	3	3	3	3	3	3	54
1	3	5	1	1	-2	1	-2	-2	-2	-2	3	9	3	2	2	1	1	2	1	2	3	2	3	2	2	2	3	2	2	39
1	3	5	1	1	-2	3	4	-2	-2	6	5	9	6	3	3	3	3	3	3	3	3	3	3	3	3	3	3	3	3	54
1	3	5	1	1	-2	2	-2	-2	-2	3	-2	9	6	3	1	1	1	1	1	1	1	4	1	1	3	4	2	1	1	29
1	3	5	1	1	-2	1	-2	-2	3	2	-2	9	6	3	2	2	2	2	2	2	2	2	2	2	2	2	2	2	2	36
1	1	1	0	1	3	1	-2	-2	-2	-2	7	9	6	5	3	3	3	3	3	3	3	3	3	3	3	3	3	3	3	54
1	1	1	0	1	4	1	-2	-2	-2	5	-2	7	3	3	1	1	2	1	3	1	1	1	3	1	1	3	1	3	1	29
1	3	5	1	1	-2	3	-2	-2	6	4	5	7	6	3	3	3	3	3	3	3	3	3	3	3	3	3	3	3	3	54
1	3	5	1	1	-2	2	3	-2	4	-2	5	7	6	5	1	1	1	1	1	1	1	1	1	1	1	3	1	1	1	23
1	3	5	1	1	-2	1	3	4	-2	-2	-2	8	3	1	3	3	4	3	2	3	2	2	4	3	2	3	3	4	2	52
1	3	6	0	1	-2	2	1	-2	-2	4	5	8	6	2	1	1	1	1	4	1	1	1	1	1	1	1	1	1	1	24
1	1	1	0	1	2	-2	-2	-2	-2	-2	-2	9	4	1	3	3	3	3	3	3	3	3	3	3	3	3	3	3	3	54
1	3	6	0	1	-2	1	-2	-2	-2	-2	3	9	3	2	2	1	1	2	1	2	3	2	3	2	2	2	3	2	2	39
1	3	6	0	1	-2	3	4	-2	-2	6	5	9	6	3	3	3	3	3	3	3	3	3	3	3	3	3	3	3	3	54
1	3	5	1	1	-2	2	-2	-2	-2	3	-2	9	6	3	1	1	1	1	1	1	1	1	1	1	1	4	2	1	1	24
1	3	5	1	1	-2	1	-2	-2	3	2	-2	9	6	3	2	2	2	2	2	2	2	2	2	2	2	2	2	2	2	36
1	3	5	1	1	3	1	-2	-2	-2	-2	7	9	6	5	3	3	3	3	3	3	3	3	3	3	3	3	3	3	3	54
1	5	6	1	0	2	-2	-2	-2	-2	-2	-2	1	1	1	2	2	2	2	2	2	2	2	2	2	2	2	2	2	2	36
1	6	6	1	0	-2	-2	-2	-2	-2	3	-2	1	1	1	3	3	3	3	3	3	3	3	3	3	3	3	3	3	3	54
1	7	6	1	0	2	5	6	7	8	9	10	1	1	1	1	1	1	1	1	1	1	1	1	1	1	1	1	1	1	18
1	5	6	1	1	2	-2	-2	-2	-2	-2	-2	1	6	3	1	1	1	1	1	1	1	1	1	1	1	1	1	1	1	18
1	6	6	1	0	2	-2	-2	-2	-2	-2	-2	1	1	4	1	1	2	1	1	1	2	2	2	1	2	1	2	1	2	26
1	6	6	1	1	2	-2	-2	-2	-2	-2	-2	2	6	1	1	1	1	1	1	1	1	1	1	1	1	1	1	1	1	18
1	6	6	1	1	-2	4	-2	7	6	3	-2	3	6	1	3	2	3	3	2	3	3	2	2	1	2	3	4	5	2	49
1	6	6	1	0	2	4	5	-2	-2	-2	-2	3	1	2	1	1	1	1	1	1	1	1	1	1	1	1	1	1	1	18
1	5	6	1	0	6	2	-2	-2	8	5	-2	3	1	2	1	1	1	1	1	3	1	1	2	1	1	3	2	2	3	29
1	5	6	1	0	-2	3	-2	-2	-2	-2	-2	3	3	3	2	1	2	1	1	2	2	2	2	2	2	1	2	2	1	31
1	6	6	1	0	-2	3	4	-2	-2	-2	-2	3	6	4	1	1	1	1	1	1	1	2	1	3	2	1	1	1	1	23
1	5	6	1	0	3	-2	-2	-2	-2	-2	-2	3	2	4	2	2	2	2	2	2	1	1	1	1	1	1	2	2	1	27
1	6	6	1	0	-2	1	2	-2	-2	3	4	4	4	1	1	1	1	1	1	1	1	1	1	1	1	1	1	1	1	18
1	6	6	1	1	2	4	5	-2	-2	-2	-2	4	4	1	1	1	1	1	1	1	1	1	1	1	1	1	1	1	1	18
1	6	6	1	1	-2	2	3	-2	5	4	-2	4	5	1	2	2	2	2	2	2	2	2	2	2	2	2	2	2	2	35
1	3	5	1	1	2	-2	-2	-2	-2	-2	-2	5	6	1	1	1	1	1	1	1	1	1	1	1	1	1	1	1	1	18
1	1	1	0	1	4	6	7	11	10	2	8	5	5	1	3	2	2	4	2	3	1	1	5	2	1	4	1	5	5	49
1	1	2	0	1	2	-2	-2	-2	-2	-2	-2	5	6	1	3	3	3	3	3	3	3	3	3	3	3	3	3	3	3	54
1	1	2	0	1	2	1	3	-2	-2	-2	-2	5	5	2	1	1	1	1	1	1	1	2	2	3	2	3	3	4	2	32
1	1	1	0	1	-2	1	2	-2	-2	3	-2	5	6	2	4	4	4	4	4	4	4	4	4	4	4	4	4	4	4	72
1	2	4	0	1	-2	4	-2	-2	-2	3	-2	5	2	3	2	2	2	3	2	1	1	1	3	1	1	1	2	3	1	31
1	2	4	0	1	6	2	3	-2	4	7	-2	5	3	3	3	3	2	3	3	2	2	2	3	2	2	1	2	3	2	43
1	3	5	1	0	-2	4	-2	-2	6	-2	-2	5	1	4	3	3	3	3	3	3	3	3	3	3	3	3	3	3	3	53
1	2	3	0	1	-2	2	-2	-2	-2	3	-2	5	6	5	3	3	3	3	3	3	3	3	3	3	3	3	3	3	3	54
1	2	3	0	1	-2	2	3	-2	-2	-2	-2	6	5	2	2	2	4	3	2	3	3	3	3	3	3	3	3	3	3	51
1	2	3	0	1	6	1	3	7	8	9	10	6	5	2	3	2	3	3	3	1	2	2	2	2	2	3	2	3	3	46
1	2	3	0	0	2	5	6	-2	7	8	9	6	2	2	2	2	2	2	3	3	1	1	3	1	1	2	2	2	1	34
1	3	4	0	1	-2	-2	4	-2	-2	-2	-2	7	5	2	2	1	4	1	3	4	3	2	4	3	2	2	3	4	4	51
1	3	6	1	1	4	1	-2	-2	-2	5	-2	7	3	3	1	1	2	1	3	1	1	1	3	1	1	3	1	3	1	29
1	3	5	1	1	-2	3	-2	-2	6	4	5	7	6	3	3	3	3	3	3	3	3	3	3	3	3	3	3	3	3	54
1	2	3	0	1	-2	2	3	-2	4	-2	5	7	6	5	1	1	1	1	1	1	1	3	1	1	2	3	1	1	1	26
1	2	4	0	1	-2	1	3	4	-2	-2	-2	8	3	1	3	3	4	3	2	3	2	2	4	3	2	3	3	4	2	52
1	2	4	0	1	-2	2	1	-2	-2	4	5	8	6	2	1	1	1	1	4	1	1	1	1	1	1	1	1	1	1	24
1	2	4	0	1	2	-2	-2	-2	-2	-2	-2	9	4	1	3	3	3	3	3	3	3	3	3	3	3	3	3	3	3	54
1	2	4	0	1	-2	1	-2	-2	-2	-2	3	9	3	2	2	1	1	2	1	2	3	2	3	2	2	2	3	2	2	39
1	2	4	0	1	-2	3	4	-2	-2	6	5	9	6	3	3	3	3	3	3	3	3	3	3	3	3	3	3	3	3	54
1	2	3	0	1	-2	2	-2	-2	-2	3	-2	9	6	3	1	1	1	1	1	1	1	5	1	1	4	4	2	1	1	31
1	2	4	0	1	-2	1	-2	-2	3	2	-2	9	6	3	2	2	2	2	2	2	2	2	2	2	2	2	2	2	2	36
1	2	4	0	1	3	1	-2	-2	-2	-2	7	9	6	5	3	3	3	3	3	3	3	3	3	3	3	3	3	3	3	54
1	3	5	1	0	2	-2	3	5	7	8	9	3	1	5	1	1	1	1	1	1	1	3	1	1	3	3	4	4	5	37
1	5	6	1	0	2	-2	3	5	7	8	9	3	1	5	1	1	1	1	1	1	1	3	1	1	3	3	4	4	5	37
1	5	6	1	0	2	-2	3	5	7	8	9	3	1	5	1	1	1	1	1	1	1	3	1	1	3	3	4	4	5	37
1	3	6	1	0	-2	1	4	3	-2	-2	5	3	2	1	1	1	1	1	1	1	1	1	1	1	1	1	1	1	1	18
1	3	5	1	1	-2	2	3	-2	-2	-2	-2	3	6	3	1	1	1	1	1	2	1	3	3	2	3	3	3	3	3	37
1	3	5	1	1	7	1	10	9	11	12	3	4	6	3	1	1	2	2	2	2	1	2	2	2	2	3	3	4	2	37
1	3	5	1	0	2	-2	-2	-2	-2	-2	-2	5	2	1	2	2	2	2	2	2	2	2	2	2	2	2	2	2	2	36
1	3	5	1	1	-2	2	-2	3	-2	-2	-2	5	6	1	1	1	1	1	1	1	1	1	1	1	1	1	1	1	1	18
1	3	5	1	1	4	-2	-2	-2	-2	-2	3	5	6	2	1	1	3	1	5	3	2	1	1	1	1	1	1	1	1	32
1	3	5	0	1	-2	-2	2	3	-2	-2	4	5	4	2	2	2	2	2	2	2	2	1	4	2	1	3	2	1	2	36
1	3	5	0	1	-2	1	2	-2	-2	-2	6	7	5	2	1	1	1	2	3	5	2	5	4	3	5	5	5	4	4	55
1	3	5	1	1	-2	3	-2	-2	-2	-2	-2	7	5	5	3	3	3	3	3	3	3	3	3	3	3	3	3	3	3	54
1	5	6	1	1	10	2	1	3	4	5	6	9	6	3	3	3	3	2	4	4	3	5	3	4	5	5	3	3	2	62
1	1	1	0	1	2	5	6	-2	7	8	9	9	6	5	3	3	5	5	5	5	3	3	3	2	2	1	3	4	2	56
1	6	6	1	0	-2	1	4	3	-2	-2	5	3	2	1	1	1	1	1	1	1	1	1	1	1	1	1	1	1	1	18
1	6	6	1	1	-2	2	3	-2	-2	-2	-2	3	6	3	1	1	1	1	1	2	1	3	3	2	3	3	3	3	3	37
1	6	6	1	1	7	1	10	9	11	12	3	4	6	3	1	1	2	2	2	2	1	2	2	2	2	3	3	4	2	37
1	6	6	1	0	2	-2	-2	-2	-2	-2	-2	5	2	1	2	2	2	2	2	2	2	2	2	2	2	2	2	2	2	36
1	4	6	1	1	-2	2	-2	3	-2	-2	-2	5	6	1	1	1	1	1	1	1	1	1	1	1	1	1	1	1	1	18
1	4	6	1	1	4	-2	-2	-2	-2	-2	3	5	6	2	1	1	3	1	5	3	2	1	1	1	1	1	1	1	1	32
1	4	6	1	1	-2	-2	2	3	-2	-2	4	5	4	2	2	2	2	2	2	2	2	1	4	2	1	3	2	1	2	36
1	3	5	1	1	-2	1	2	-2	-2	-2	6	7	5	2	1	1	1	2	3	5	2	5	4	3	5	5	5	4	4	55
1	1	1	0	1	-2	3	-2	-2	-2	-2	-2	7	5	5	3	3	3	3	3	3	3	3	3	3	3	3	3	3	3	54
1	3	4	0	1	10	2	1	3	4	5	6	9	6	3	3	3	3	2	4	4	3	5	3	4	5	5	3	3	2	62
1	1	1	0	1	2	5	6	-2	7	8	9	9	6	5	3	3	5	5	5	5	3	2	3	2	2	1	3	4	2	55
1	3	5	1	1	-2	3	-2	-2	-2	-2	-2	7	5	5	3	3	3	3	3	3	3	3	3	3	3	3	3	3	3	54
1	3	5	1	1	10	2	1	3	4	5	6	9	6	3	3	3	3	2	4	4	3	5	3	4	5	5	3	3	2	62
1	1	1	0	1	2	5	6	-2	7	8	9	9	6	5	3	3	5	5	5	5	3	2	3	2	2	1	3	4	2	55
1	6	6	1	0	-2	1	4	3	-2	-2	5	3	2	1	1	1	1	1	1	1	1	1	1	1	1	1	1	1	1	18
1	6	6	1	0	-2	2	3	-2	-2	-2	-2	3	6	3	1	1	1	1	1	2	1	3	3	2	3	3	3	3	3	37
1	6	6	1	1	7	1	10	9	11	12	3	4	6	3	1	1	2	2	2	2	1	2	2	2	2	3	3	4	2	37
1	6	6	1	0	2	-2	-2	-2	-2	-2	-2	5	2	1	2	2	2	2	2	2	2	2	2	2	2	2	2	2	2	36
1	1	1	0	1	-2	2	-2	3	-2	-2	-2	5	6	1	1	1	1	1	1	1	1	1	1	1	1	1	1	1	1	18
1	1	2	0	1	4	-2	-2	-2	-2	-2	3	5	6	2	1	1	3	1	5	3	2	1	1	1	1	1	1	1	1	32
1	2	4	0	1	-2	-2	2	3	-2	-2	4	5	4	2	2	2	2	2	2	2	2	1	4	2	1	3	2	1	2	36
1	3	5	1	1	-2	1	2	-2	-2	-2	6	7	5	2	1	1	1	2	3	5	2	5	4	3	5	5	5	4	4	55
1	2	4	0	1	-2	3	-2	-2	-2	-2	-2	7	5	5	3	3	3	3	3	3	3	3	3	3	3	3	3	3	3	54
1	2	4	0	1	10	2	1	3	4	5	6	9	6	3	3	3	3	2	4	4	3	5	3	4	5	5	3	3	2	62
1	2	4	0	1	2	5	6	-2	7	8	9	9	6	5	3	3	5	5	5	5	3	2	3	2	2	1	3	4	2	55
1	1	2	0	1	-2	1	2	-2	-2	-2	-2	1	3	1	1	1	1	1	1	1	1	1	1	1	1	1	1	1	1	18
1	3	6	1	1	1	-2	3	-2	-2	-2	-2	2	3	3	1	1	1	1	1	1	1	1	1	1	1	1	1	1	1	18
1	3	6	0	1	-2	2	-2	-2	-2	-2	-2	3	3	2	2	1	1	1	1	3	1	2	3	2	2	3	2	5	3	38
1	3	5	1	0	-2	2	-2	-2	5	1	3	3	3	3	2	2	3	3	4	4	3	4	5	4	4	3	4	4	3	63
1	3	5	1	1	3	-2	-2	-2	-2	-2	-2	5	4	2	2	2	3	1	1	1	4	1	2	2	1	3	3	2	2	37
1	3	5	0	1	-2	4	1	-2	-2	2	3	5	6	3	4	4	4	4	4	4	4	2	4	4	2	2	2	4	4	62
1	3	5	0	0	-2	3	-2	-2	-2	-2	-2	5	2	3	3	3	3	3	3	2	3	4	2	3	4	4	4	4	4	60
1	3	6	0	1	-2	2	1	-2	-2	-2	-2	5	3	3	2	2	2	2	2	2	2	2	2	2	2	2	2	2	2	38
1	3	5	0	1	-2	1	5	-2	-2	3	4	7	5	3	2	2	2	2	2	2	2	2	4	3	2	3	3	4	3	46
1	3	5	1	1	-2	3	-2	-2	-2	-2	-2	7	3	3	3	3	2	3	2	2	2	3	2	2	3	3	3	3	3	46
1	3	6	0	0	-2	3	4	-2	-2	1	-2	7	1	3	2	2	3	4	1	4	1	2	4	4	2	1	1	2	3	45
1	3	5	1	1	-2	1	-2	-2	-2	3	-2	7	3	3	3	3	3	3	4	4	3	3	5	3	3	3	3	5	3	62
1	3	5	1	0	-2	2	1	-2	-2	-2	-2	7	2	3	2	2	2	2	4	4	4	4	3	2	4	2	4	2	4	56
1	4	6	1	1	-2	1	2	-2	4	3	-2	9	6	1	1	1	1	1	1	1	1	1	2	1	1	1	1	1	1	21
1	4	6	1	0	-2	1	-2	-2	-2	-2	3	9	1	1	4	2	2	2	2	2	2	2	4	2	2	2	3	5	3	49
1	5	6	1	1	-2	2	3	-2	4	5	-2	9	6	3	3	3	3	3	3	3	3	3	3	3	3	3	3	3	3	54
1	5	6	1	1	-2	1	2	-2	-2	-2	-2	1	3	1	1	1	1	1	1	1	1	1	1	1	1	1	1	1	1	18
1	5	6	1	1	1	-2	3	-2	-2	-2	-2	2	3	3	1	1	1	1	1	1	1	1	1	1	1	1	1	1	1	18
1	5	6	1	1	-2	2	-2	-2	-2	-2	-2	3	3	2	2	1	1	1	1	3	1	2	3	2	2	3	2	5	3	38
1	6	6	1	1	-2	2	-2	-2	5	1	3	3	3	3	2	2	3	3	4	4	3	4	5	4	4	3	4	4	3	63
1	4	5	1	1	3	-2	-2	-2	-2	-2	-2	5	4	2	2	2	3	1	1	1	4	1	2	2	1	3	3	2	2	37
1	4	6	1	1	-2	4	1	-2	-2	2	3	5	6	3	4	4	4	4	4	4	4	2	4	4	2	2	2	4	4	62
1	4	6	1	0	-2	3	-2	-2	-2	-2	-2	5	2	3	3	3	3	3	3	2	3	4	2	3	4	4	4	4	4	60
1	4	6	1	1	-2	2	1	-2	-2	-2	-2	5	3	3	2	2	2	2	2	2	2	2	2	2	2	2	2	2	2	38
1	3	5	0	1	-2	1	5	-2	-2	3	4	7	5	3	2	2	2	2	2	2	2	2	4	3	2	3	3	4	3	46
1	3	5	0	1	-2	3	-2	-2	-2	-2	-2	7	3	3	3	3	2	3	2	2	2	3	2	2	3	3	3	3	3	46
1	3	5	1	0	-2	3	4	-2	-2	1	-2	7	1	3	2	2	3	4	1	4	1	2	4	4	2	1	1	2	3	45
1	3	5	1	1	-2	1	-2	-2	-2	3	-2	7	3	3	3	3	3	3	4	4	3	3	5	3	3	3	3	5	3	62
1	1	1	0	0	-2	2	1	-2	-2	-2	-2	7	2	3	2	2	2	2	4	4	4	4	3	2	4	2	4	2	4	56
1	3	6	0	1	-2	1	2	-2	4	3	-2	9	6	1	1	1	1	1	1	1	1	1	2	1	1	1	1	1	1	21
1	3	5	1	0	-2	1	-2	-2	-2	-2	3	9	1	1	4	2	2	2	2	2	2	2	4	2	2	2	3	5	3	49
1	3	5	1	1	-2	2	3	-2	4	5	-2	9	6	3	3	3	3	3	3	3	3	3	3	3	3	3	3	3	3	54
1	3	5	1	0	-2	3	4	-2	-2	1	-2	7	1	3	2	2	3	4	1	4	1	2	4	4	2	1	1	2	3	45
1	3	4	0	1	-2	1	-2	-2	-2	3	-2	7	3	3	3	3	3	3	4	4	3	3	5	3	3	3	3	5	3	62
1	3	5	1	0	-2	2	1	-2	-2	-2	-2	7	2	3	2	2	2	2	4	4	4	4	3	2	4	2	4	2	4	56
1	3	5	1	1	-2	1	2	-2	4	3	-2	9	6	1	1	1	1	1	1	1	1	1	2	1	1	1	1	1	1	21
1	3	5	1	0	-2	1	-2	-2	-2	-2	3	9	1	1	4	2	2	2	2	2	2	2	4	2	2	2	3	5	3	49
1	3	5	1	1	-2	2	3	-2	4	5	-2	9	6	3	3	3	3	3	3	3	3	3	3	3	3	3	3	3	3	54
1	3	5	1	1	-2	1	2	-2	-2	-2	-2	1	3	1	1	1	1	1	1	1	1	1	1	1	1	1	1	1	1	18
1	5	6	1	1	1	-2	3	-2	-2	-2	-2	2	3	3	1	1	1	1	1	1	1	1	1	1	1	1	1	1	1	18
1	5	6	1	1	-2	2	-2	-2	-2	-2	-2	3	3	2	2	1	1	1	1	3	1	2	3	2	2	3	2	5	3	38
1	6	6	1	0	-2	2	-2	-2	5	1	3	3	3	3	2	2	3	3	4	4	3	4	5	4	4	3	4	4	3	63
1	1	2	0	1	3	-2	-2	-2	-2	-2	-2	5	4	2	2	2	3	1	1	1	4	1	2	2	1	3	3	2	2	37
1	2	3	0	1	-2	4	1	-2	-2	2	3	5	6	3	4	4	4	4	4	4	4	2	4	4	2	2	2	4	4	62
1	2	4	0	0	-2	3	-2	-2	-2	-2	-2	5	2	3	3	3	3	3	3	2	3	4	2	3	4	4	4	4	4	60
1	3	5	1	1	-2	2	1	-2	-2	-2	-2	5	3	3	2	2	2	2	2	2	2	2	2	2	2	2	2	2	2	38
1	3	5	1	1	-2	1	5	-2	-2	3	4	7	5	3	2	2	2	2	2	2	2	2	4	3	2	3	3	4	3	46
1	3	5	1	1	-2	3	-2	-2	-2	-2	-2	7	3	3	3	3	2	3	2	2	2	3	2	2	3	3	3	3	3	46
1	2	3	0	0	-2	3	4	-2	-2	1	-2	7	1	3	2	2	3	4	1	4	1	2	4	4	2	1	1	2	3	45
1	2	3	0	1	-2	1	-2	-2	-2	3	-2	7	3	3	3	3	3	3	4	4	3	3	5	3	3	3	3	5	3	62
1	2	3	0	0	-2	2	1	-2	-2	-2	-2	7	2	3	2	2	2	2	4	4	4	4	3	2	4	2	4	2	4	56
1	2	4	0	1	-2	1	2	-2	4	3	-2	9	6	1	1	1	1	1	1	1	1	1	2	1	1	1	1	1	1	21
1	2	4	0	0	-2	1	-2	-2	-2	-2	3	9	1	1	4	2	2	2	2	2	2	2	4	2	2	2	3	5	3	49
1	2	4	0	1	-2	2	3	-2	4	5	-2	9	6	3	3	3	3	3	3	3	3	3	3	3	3	3	3	3	3	54
1	3	5	0	1	-2	2	-2	-2	3	-2	4	5	5	3	1	1	1	1	1	4	2	1	3	2	1	3	2	1	2	33
1	4	6	1	1	-2	2	-2	-2	3	-2	4	5	5	3	1	1	1	1	1	4	2	1	3	2	1	3	2	1	2	33
1	2	4	0	1	-2	2	-2	-2	3	-2	4	5	5	3	1	1	1	1	1	4	2	1	3	2	1	3	2	1	2	33
1	1	1	0	0	-2	2	3	-2	-2	-2	-2	2	2	2	1	1	1	1	3	1	1	3	4	5	3	2	3	5	3	44
1	3	5	1	1	-2	2	-2	-2	-2	-2	-2	2	6	2	2	2	2	2	2	1	1	1	3	1	1	1	1	3	2	31
1	3	6	0	1	-2	1	-2	-2	-2	-2	-2	2	6	3	2	2	2	2	2	2	2	2	2	2	2	2	2	2	2	36
1	3	6	0	1	-2	2	-2	-2	-2	-2	-2	3	4	2	1	2	1	1	1	1	4	1	1	1	1	1	1	1	1	23
1	3	6	0	1	-2	2	-2	-2	-2	-2	-2	3	6	2	1	1	3	1	3	3	4	3	3	3	3	5	5	1	3	49
1	3	6	0	1	-2	2	-2	-2	-2	-2	3	3	5	3	1	1	1	1	1	1	1	1	1	1	1	2	1	1	1	19
1	3	5	1	0	-2	1	-2	3	-2	-2	-2	4	4	1	1	1	1	1	1	1	1	2	2	1	1	1	1	2	1	21
1	3	5	1	0	-2	-2	2	3	-2	5	-2	4	5	2	3	3	3	3	2	1	2	2	2	2	2	2	2	2	2	40
1	3	5	1	0	2	4	-2	-2	-2	-2	-2	4	4	2	3	3	4	3	3	3	3	3	3	3	3	2	2	4	3	54
1	3	5	1	1	-2	4	-2	-2	5	6	7	5	5	1	3	1	1	3	2	3	2	2	2	2	2	3	3	4	2	41
1	3	5	1	1	3	1	10	5	6	7	11	5	6	1	1	1	1	1	1	1	1	1	5	1	1	1	1	1	1	26
1	1	1	0	1	-2	2	-2	-2	-2	-2	-2	5	4	2	2	2	3	2	2	3	2	2	4	3	2	2	1	3	2	43
1	1	1	0	0	-2	1	-2	-2	-2	-2	-2	5	1	2	3	3	3	3	2	2	1	1	4	3	1	1	1	3	2	39
1	1	6	0	1	-2	2	-2	-2	-2	-2	-2	6	4	1	3	3	3	3	3	3	3	3	3	3	3	3	3	3	3	54
1	3	5	0	1	-2	-2	-2	-2	-2	3	-2	6	6	3	3	3	3	3	3	3	3	3	3	3	3	3	3	3	3	54
1	3	5	0	1	-2	3	4	10	9	8	7	7	5	2	2	2	2	2	5	5	1	2	4	4	2	5	5	5	2	61
1	3	5	0	1	-2	1	2	-2	-2	-2	-2	7	5	2	1	1	1	1	1	1	2	2	2	3	2	2	2	3	3	30
1	3	6	1	1	-2	-2	1	-2	-2	2	-2	7	3	3	1	1	1	1	2	2	3	1	3	2	1	2	2	3	3	34
1	3	6	0	1	-2	-2	3	-2	-2	-2	-2	7	6	3	3	3	3	3	3	3	3	3	3	3	3	3	3	3	3	54
1	3	5	1	0	-2	3	5	-2	-2	2	-2	8	1	1	5	5	5	5	5	5	5	5	5	5	5	5	5	5	5	90
1	1	1	0	1	-2	1	-2	-2	9	-2	7	8	1	1	3	1	3	1	1	2	1	3	3	2	2	2	1	3	3	40
1	4	6	1	1	3	1	4	-2	-2	-2	-2	8	5	3	2	2	2	2	2	1	2	3	2	2	3	2	2	3	2	38
1	4	6	1	1	-2	2	-2	-2	-2	3	-2	9	6	1	1	1	1	1	1	1	1	1	1	1	1	1	1	5	1	22
1	4	6	1	1	-2	1	-2	-2	-2	-2	3	9	6	1	1	1	1	1	1	1	1	1	1	1	1	1	1	1	1	18
1	7	6	1	1	-2	1	6	-2	5	4	-2	9	5	2	2	2	2	2	2	3	3	2	2	2	2	3	2	2	2	40
1	4	6	1	1	-2	2	1	-2	5	6	7	9	2	2	3	3	4	4	3	4	2	4	3	4	3	4	4	3	4	63
1	1	1	0	1	-2	2	3	-2	4	-2	5	9	6	3	2	2	4	2	3	3	2	2	5	3	2	3	3	4	4	54
1	5	6	1	0	-2	2	3	-2	-2	-2	-2	2	2	2	1	1	1	1	3	1	1	3	4	5	3	2	3	5	3	44
1	6	6	1	1	-2	2	-2	-2	-2	-2	-2	2	6	2	2	2	2	2	2	1	1	1	3	1	1	1	1	3	2	31
1	5	6	1	1	-2	1	-2	-2	-2	-2	-2	2	6	3	2	2	2	2	2	2	2	2	2	2	2	2	2	2	2	36
1	5	6	1	1	-2	2	-2	-2	-2	-2	-2	3	4	2	1	2	1	1	1	1	4	1	1	1	1	1	1	1	1	23
1	6	6	1	1	-2	2	-2	-2	-2	-2	-2	3	6	2	1	1	3	1	3	3	4	3	3	3	3	5	5	1	3	49
1	5	6	1	1	-2	2	-2	-2	-2	-2	3	3	5	3	1	1	1	1	1	1	1	1	1	1	1	2	1	1	1	19
1	5	6	1	1	-2	1	-2	3	-2	-2	-2	4	4	1	1	1	1	1	1	1	1	1	2	1	1	1	1	2	1	20
1	6	6	1	1	-2	-2	2	3	-2	5	-2	4	5	2	3	3	3	3	2	1	2	2	2	2	2	2	2	2	2	40
1	6	6	1	1	2	4	-2	-2	-2	-2	-2	4	4	2	3	3	4	3	3	3	3	3	3	3	3	2	2	4	3	54
1	3	5	1	1	-2	4	-2	-2	5	6	7	5	5	1	3	1	1	3	2	3	2	2	2	2	2	3	3	4	2	41
1	4	6	1	1	3	1	10	5	6	7	11	5	6	1	1	1	1	1	1	1	1	1	5	1	1	1	1	1	1	26
1	4	6	1	1	-2	2	-2	-2	-2	-2	-2	5	4	2	2	2	3	2	2	3	2	2	4	3	2	2	1	3	2	43
1	4	6	1	0	-2	1	-2	-2	-2	-2	-2	5	1	2	3	3	3	3	2	2	1	1	4	3	1	1	1	3	2	39
1	3	5	1	1	-2	2	-2	-2	-2	-2	-2	6	4	1	3	3	3	3	3	3	3	3	3	3	3	3	3	3	3	54
1	3	6	0	1	-2	-2	-2	-2	-2	3	-2	6	6	3	3	3	3	3	3	3	3	3	3	3	3	3	3	3	3	54
1	3	5	0	1	-2	3	4	10	9	8	7	7	5	2	2	2	2	2	5	5	1	1	4	4	1	5	5	5	2	59
1	3	5	0	1	-2	1	2	-2	-2	-2	-2	7	5	2	1	1	1	1	1	1	2	2	2	3	2	2	2	3	3	30
1	3	5	0	1	-2	-2	1	-2	-2	2	-2	7	3	3	1	1	1	1	2	2	3	3	3	2	2	2	2	3	3	37
1	3	5	1	1	-2	-2	3	-2	-2	-2	-2	7	6	3	3	3	3	3	3	3	3	3	3	3	3	3	3	3	3	54
1	3	5	1	0	-2	3	5	-2	-2	2	-2	8	1	1	5	5	5	5	5	5	5	5	5	5	5	5	5	5	5	90
1	3	6	1	1	-2	1	-2	-2	9	-2	7	8	1	1	3	1	3	1	1	2	1	1	3	2	1	2	1	3	3	37
1	3	6	0	1	3	1	4	-2	-2	-2	-2	8	5	3	2	2	2	2	2	1	2	3	2	2	3	2	2	3	2	38
1	3	6	1	1	-2	2	-2	-2	-2	3	-2	9	6	1	1	1	1	1	1	1	1	1	1	1	1	1	1	5	1	22
1	3	6	0	1	-2	1	-2	-2	-2	-2	3	9	6	1	1	1	1	1	1	1	1	3	1	1	3	1	1	1	1	22
1	3	5	1	1	-2	1	6	-2	5	4	-2	9	5	2	2	2	2	2	2	3	3	2	2	2	2	3	2	2	2	40
1	3	4	0	1	-2	2	1	-2	5	6	7	9	2	2	3	3	4	4	3	4	2	2	3	4	2	4	4	3	4	60
1	3	4	0	1	-2	2	3	-2	4	-2	5	9	6	3	2	2	4	2	3	3	2	2	5	3	2	3	3	4	4	54
1	3	5	1	1	-2	-2	1	-2	-2	2	-2	7	3	3	1	1	1	1	2	2	3	1	3	2	1	2	2	3	3	34
1	3	5	1	1	-2	-2	3	-2	-2	-2	-2	7	6	3	3	3	3	3	3	3	3	3	3	3	3	3	3	3	3	54
1	3	5	1	0	-2	3	5	-2	-2	2	-2	8	1	1	5	5	5	5	5	5	5	5	5	5	5	5	5	5	5	90
1	3	6	1	1	-2	1	-2	-2	9	-2	7	8	1	1	3	1	3	1	1	2	1	1	3	2	1	2	1	3	3	37
1	3	6	0	1	3	1	4	-2	-2	-2	-2	8	5	3	2	2	2	2	2	1	2	3	2	2	3	2	2	3	2	38
1	3	6	0	1	-2	2	-2	-2	-2	3	-2	9	6	1	1	1	1	1	1	1	1	5	1	1	4	1	1	5	1	29
1	1	1	0	1	-2	1	-2	-2	-2	-2	3	9	6	1	1	1	1	1	1	1	1	1	1	1	1	1	1	1	1	18
1	3	6	1	1	-2	1	6	-2	5	4	-2	9	5	2	2	2	2	2	2	3	3	2	2	2	2	3	2	2	2	40
1	3	6	0	1	-2	2	1	-2	5	6	7	9	2	2	3	3	4	4	3	4	2	2	3	4	2	4	4	3	4	60
1	1	1	0	1	-2	2	3	-2	4	-2	5	9	6	3	2	2	4	2	3	3	2	2	5	3	2	3	3	4	4	54
1	5	6	1	0	-2	2	3	-2	-2	-2	-2	2	2	2	1	1	1	1	3	1	1	3	4	5	3	2	3	5	3	44
1	6	6	1	1	-2	2	-2	-2	-2	-2	-2	2	6	2	2	2	2	2	2	1	1	1	3	1	1	1	1	3	2	31
1	5	6	1	1	-2	1	-2	-2	-2	-2	-2	2	6	3	2	2	2	2	2	2	2	2	2	2	2	2	2	2	2	36
1	5	6	1	1	-2	2	-2	-2	-2	-2	-2	3	4	2	1	2	1	1	1	1	4	1	1	1	1	1	1	1	1	23
1	6	6	1	1	-2	2	-2	-2	-2	-2	-2	3	6	2	1	1	3	1	3	3	4	3	3	3	3	5	5	1	3	49
1	5	6	1	0	-2	2	-2	-2	-2	-2	3	3	5	3	1	1	1	1	1	1	1	1	1	1	1	2	1	1	1	19
1	5	6	1	1	-2	1	-2	3	-2	-2	-2	4	4	1	1	1	1	1	1	1	1	1	2	1	1	1	1	2	1	20
1	6	6	1	1	-2	-2	2	3	-2	5	-2	4	5	2	3	3	3	3	2	1	2	2	2	2	2	2	2	2	2	40
1	6	6	1	1	2	4	-2	-2	-2	-2	-2	4	4	2	3	3	4	3	3	3	3	3	3	3	3	2	2	4	3	54
1	3	6	1	1	-2	4	-2	-2	5	6	7	5	5	1	3	1	1	3	2	3	2	2	2	2	2	3	3	4	2	41
1	1	2	0	1	3	1	10	5	6	7	11	5	6	1	1	1	1	1	1	1	1	1	5	1	1	1	1	1	1	26
1	1	2	0	1	-2	2	-2	-2	-2	-2	-2	5	4	2	2	2	3	2	2	3	2	2	4	3	2	2	1	3	2	43
1	2	4	0	0	-2	1	-2	-2	-2	-2	-2	5	1	2	3	3	3	3	2	2	1	1	4	3	1	1	1	3	2	39
1	2	3	0	1	-2	2	-2	-2	-2	-2	-2	6	4	1	3	3	3	3	3	3	3	3	3	3	3	3	3	3	3	54
1	2	3	0	1	-2	-2	-2	-2	-2	3	-2	6	6	3	3	3	3	3	3	3	3	3	3	3	3	3	3	3	3	54
1	3	5	1	1	-2	3	4	10	9	8	7	7	5	2	2	2	2	2	5	5	1	1	4	4	1	5	5	5	2	59
1	3	5	1	1	-2	1	2	-2	-2	-2	-2	7	5	2	1	1	1	1	1	1	2	2	2	3	2	2	2	3	3	30
1	3	5	1	1	-2	-2	1	-2	-2	2	-2	7	3	3	1	1	1	1	2	2	3	1	3	2	1	2	2	3	3	34
1	3	4	0	1	-2	-2	3	-2	-2	-2	-2	7	6	3	3	3	3	3	3	3	3	3	3	3	3	3	3	3	3	54
1	2	4	0	0	-2	3	5	-2	-2	2	-2	8	1	1	5	5	5	5	5	5	5	5	5	5	5	5	5	5	5	90
1	2	4	0	1	-2	1	-2	-2	9	-2	7	8	1	1	3	1	3	1	1	2	1	1	3	2	1	2	1	3	3	37
1	2	4	0	1	3	1	4	-2	-2	-2	-2	8	5	3	2	2	2	2	2	1	2	3	2	2	3	2	2	3	2	38
1	2	4	0	1	-2	2	-2	-2	-2	3	-2	9	6	1	1	1	1	1	1	1	1	1	1	1	1	1	1	5	1	22
1	3	5	1	1	-2	1	-2	-2	-2	-2	3	9	6	1	1	1	1	1	1	1	1	1	1	1	1	1	1	1	1	18
1	3	4	0	1	-2	1	6	-2	5	4	-2	9	5	2	2	2	2	2	2	3	3	2	2	2	2	3	2	2	2	40
1	3	5	1	1	-2	2	1	-2	5	6	7	9	2	2	3	3	4	4	3	4	2	2	3	4	2	4	4	3	4	60
1	2	3	0	1	-2	2	3	-2	4	-2	5	9	6	3	2	2	4	2	3	3	2	2	5	3	2	3	3	4	4	54

## Sheet: tags
Item	No	Label
Gender	1.0	Male
	2.0	Female
Age	1.0	20~25
	2.0	26~30
	3.0	31~35
	4.0	36~40
	5.0	41~45
	6.0	46~50
	7.0	above 50
Flight hours	1.0	Within 500 hours
	2.0	500 to 1000 hours
	3.0	100 to 3000 hours
	4.0	3000 to 5000 hours
	5.0	5000 to 10000 hours
	6.0	More than 10000 hours
position	0.0	Co pilot
	1.0	Captain
Whether the mobile phone is used as the main means of entertainment in leisure time	0.0	No
	1.0	Yes
News aggregation apps (such as Toutiao)	-2.0	Unparticipated sort
	1.0	It's number one
	2.0	It's number two
	3.0	It's number three
	4.0	It's number four
	5.0	It's number five
	6.0	It's number six
	7.0	It's number seven
	8.0	It's number eight
	9.0	It's number nine
	10.0	It's number 10
	11.0	It's number 11
	12.0	It's number 12
	13.0	It's number 13
Instant messaging apps (such as WeChat)	-2.0	Unparticipated sort
	1.0	It's number one
	2.0	It's number two
	3.0	It's number three
	4.0	It's number four
	5.0	It's number five
	6.0	It's number six
	7.0	It's number seven
	8.0	It's number eight
	9.0	It's number nine
	10.0	It's number 10
	11.0	It's number 11
	12.0	It's number 12
	13.0	It's number 13
Short video apps (such as Tiktok)	-2.0	Unparticipated sort
	1.0	It's number one
	2.0	It's number two
	3.0	It's number three
	4.0	It's number four
	5.0	It's number five
	6.0	It's number six
	7.0	It's number seven
	8.0	It's number eight
	9.0	It's number nine
	10.0	It's number 10
	11.0	It's number 11
	12.0	It's number 12
	13.0	It's number 13
Reading apps (such as tomato novel)	-2.0	Unparticipated sort
	1.0	It's number one
	2.0	It's number two
	3.0	It's number three
	4.0	It's number four
	5.0	It's number five
	6.0	It's number six
	7.0	It's number seven
	8.0	It's number eight
	9.0	It's number nine
	10.0	It's number 10
	11.0	It's number 11
	12.0	It's number 12
	13.0	It's number 13
Online shopping apps (such as taobao)	-2.0	Unparticipated sort
	1.0	It's number one
	2.0	It's number two
	3.0	It's number three
	4.0	It's number four
	5.0	It's number five
	6.0	It's number six
	7.0	It's number seven
	8.0	It's number eight
	9.0	It's number nine
	10.0	It's number 10
	11.0	It's number 11
	12.0	It's number 12
	13.0	It's number 13
Watching videos (such as movies, TV dramas, etc.)	-2.0	Unparticipated sort
	1.0	It's number one
	2.0	It's number two
	3.0	It's number three
	4.0	It's number four
	5.0	It's number five
	6.0	It's number six
	7.0	It's number seven
	8.0	It's number eight
	9.0	It's number nine
	10.0	It's number 10
	11.0	It's number 11
	12.0	It's number 12
	13.0	It's number 13
Playing mobile games (such as Honor of Kings)	-2.0	Unparticipated sort
	1.0	It's number one
	2.0	It's number two
	3.0	It's number three
	4.0	It's number four
	5.0	It's number five
	6.0	It's number six
	7.0	It's number seven
	8.0	It's number eight
	9.0	It's number nine
	10.0	It's number 10
	11.0	It's number 11
	12.0	It's number 12
	13.0	It's number 13
How long have you kept the above habit of using the mobile phones	1.0	3 months
	2.0	3 to 6 months
	3.0	Half a year to one year
	4.0	1 to 1.5 years
	5.0	1.5 to 2 years
	6.0	More than 2 years
Average length of mobile phone usage on rest days	1.0	Within 1 hour
	2.0	1 to 1.5 hours
	3.0	1.5 hours to 2 hours
	4.0	2 to 2.5 hours
	5.0	2.5 hours to 3 hours
	6.0	3 hours to 3.5 hours
	7.0	3.5 to 4 hours
	8.0	4 to 4.5 hours
	9.0	More than 4.5 hours
Average length of mobile phone usage before sleep	1.0	Within 30 minutes
	2.0	30 minutes to 1 hour
	3.0	1 hour to 1.5 hours
	4.0	1.5 hours to 2 hours
	5.0	More than 2 hours
